# Supplementary material for: Use of carbon monoxide and hydrogen by a bacteria–animal symbiosis from seagrass sediments
Source: Environ Microbiol. 2015 Jul 23;17(12):5023–35. doi: 10.1111/1462-2920.12912 (PMC4744751; doi:10.1111/1462-2920.12912)
Supplement: Supplementary file 1 — Fig. S1. Epifluorescence images of O. algarvensis symbionts on a filter. Symbiont cells are the same as in Fig. 6. Images in the left and right columns show in the top row the composite CARD‐FISH signals of all fluorescence channels, followed in the second row by the epifluorescence images of symbiont cells with the sulfur‐oxidizing symbionts targeted by the gammaproteobacterial probe (Gam42a) in red. The third row shows epifluorescence images of all symbiont cells targeted by the general eubacterial probe (EUB338I‐III) in green and the fourth row epifluorescence images of the general DNA stain DAPI in blue. Fig. S2. Comparison of the aerobic form I CODH operons in known CO oxidizers and the γ3‐symbiont. While the metagenomic sequences of the γ3‐symbiont CODH genes used in the metaproteomic study of the O. algarvensis symbionts were fragmented and distributed among two genome contigs (Woyke et al., 2006; Kleiner et al., 2012), we recovered the complete and uninterrupted CODH operon of the γ3‐symbiont as part of our 2012 Community Sequencing Project (CSP) with the US Department of Energy Joint Genome Institute (see Acknowledgments). The bottom three microorganisms are known to oxidize CO at very low concentrations (<1000 ppm). Bold letters highlight the functional subunits of the CODH (coxMSL), while the other genes are accessory proteins (e.g. coxDEF). Genes shown in white do not belong to the CODH operon and genes labeled with # indicate a gene found in many CODH operons, but not in the O. carboxidovorans genome. This gene (#) is annotated as ‘CTP:molybdopterin cytidylytransferase’ according to RAST. Genes are not drawn to scale. The CSP 2012 contig is available upon request. Fig. S3. Comparison of 13C isotope content in white and pale worms after incubation with 13C‐labeled bicarbonate, nitrate and oxygen, but no additional external energy source for 36 h. The γ1‐symbionts in white worms contain large amounts of stored elemental sulfur, which they use for CO2 fixa [file EMI-17-5023-s001.zip]

Archive with 2 entries (2 files):
- EMI_12912-supp-0001-20150510_CO-H2_Suppl_1stRev_FINAL.pdf
- EMI_12912-supp-0002-TableS1_DataForIndividualROIs.xls
