# Supplementary material for: Use of carbon monoxide and hydrogen by a bacteria–animal symbiosis from seagrass sediments
Source: Environ Microbiol. 2015 Jul 23;17(12):5023–35. doi: 10.1111/1462-2920.12912 (PMC4744751; doi:10.1111/1462-2920.12912)
Supplement: Supplementary file 1 — Fig. S1. Epifluorescence images of O. algarvensis symbionts on a filter. Symbiont cells are the same as in Fig. 6. Images in the left and right columns show in the top row the composite CARD‐FISH signals of all fluorescence channels, followed in the second row by the epifluorescence images of symbiont cells with the sulfur‐oxidizing symbionts targeted by the gammaproteobacterial probe (Gam42a) in red. The third row shows epifluorescence images of all symbiont cells targeted by the general eubacterial probe (EUB338I‐III) in green and the fourth row epifluorescence images of the general DNA stain DAPI in blue. Fig. S2. Comparison of the aerobic form I CODH operons in known CO oxidizers and the γ3‐symbiont. While the metagenomic sequences of the γ3‐symbiont CODH genes used in the metaproteomic study of the O. algarvensis symbionts were fragmented and distributed among two genome contigs (Woyke et al., 2006; Kleiner et al., 2012), we recovered the complete and uninterrupted CODH operon of the γ3‐symbiont as part of our 2012 Community Sequencing Project (CSP) with the US Department of Energy Joint Genome Institute (see Acknowledgments). The bottom three microorganisms are known to oxidize CO at very low concentrations (<1000 ppm). Bold letters highlight the functional subunits of the CODH (coxMSL), while the other genes are accessory proteins (e.g. coxDEF). Genes shown in white do not belong to the CODH operon and genes labeled with # indicate a gene found in many CODH operons, but not in the O. carboxidovorans genome. This gene (#) is annotated as ‘CTP:molybdopterin cytidylytransferase’ according to RAST. Genes are not drawn to scale. The CSP 2012 contig is available upon request. Fig. S3. Comparison of 13C isotope content in white and pale worms after incubation with 13C‐labeled bicarbonate, nitrate and oxygen, but no additional external energy source for 36 h. The γ1‐symbionts in white worms contain large amounts of stored elemental sulfur, which they use for CO2 fixa [file EMI-17-5023-s001.zip › EMI_12912-supp-0002-TableS1_DataForIndividualROIs.xls]

## Sheet: DATA
Table S1: 13C isotope fraction data for individual regions of interest (ROIs)
Image File	Treatment	Cell type	ROI #	13C/(12C+13C)	Standard deviation of ROI for image planes
MK_Filter7a_1	CO	γ3-symbiont	7	0.01111	0.0002844
MK_Filter7a_2	CO	γ3-symbiont	8	0.01281	0.0002768
MK_Filter7a_2	CO	γ3-symbiont	9	0.01313	0.0002723
MK_Filter7a_3	CO	γ3-symbiont	6	0.01336	0.000238
MK_Filter7a_5	CO	γ3-symbiont	5	0.01351	0.0002568
MK_Filter7a_6	CO	γ3-symbiont	4	0.0108	0.0004396
MK_Filter7a_7	CO	γ3-symbiont	6	0.02205	0.0005942
MK_Filter7a_8	CO	γ3-symbiont	5	0.01499	0.0001722
MK_Filter7a_8	CO	γ3-symbiont	9	0.01411	0.0001679
MK_Filter9a_16	CO	γ3-symbiont	4	0.01158	0.0007184
MK_Filter9a_16	CO	γ3-symbiont	23	0.01093	0.001099
MK_Filter9a_17	CO	γ3-symbiont	5	0.043	0.0005195
MK_Filter9a_18	CO	γ3-symbiont	10	0.04396	0.001428
MK_Filter9a_19	CO	γ3-symbiont	4	0.01445	0.0004754
MK_Filter9a_20	CO	γ3-symbiont	1	0.0141	0.0008394
MK_Filter9a_20	CO	γ3-symbiont	3	0.0143	0.0009135
MK_Filter9a_21	CO	γ3-symbiont	13	0.01673	0.000285
MK_Filter9a_23	CO	γ3-symbiont	3	0.01403	0.000323
MK_Filter9a_25	CO	γ3-symbiont	4	0.02071	0.0008926
MK_Filter9a_26	CO	γ3-symbiont	4	0.01508	0.001003
MK_Filter9a_26	CO	γ3-symbiont	7	0.01094	0.0008303
MK_Filter11a_38	CO	γ3-symbiont	5	0.03012	0.0007985
MK_Filter11a_42	CO	γ3-symbiont	4	0.03027	0.00179
MK_Filter11a_44	CO	γ3-symbiont	2	0.01556	0.001096
MK_Filter11a_46	CO	γ3-symbiont	2	0.02832	0.0009895
MK_Filter11a_46	CO	γ3-symbiont	9	0.03043	0.001191
MK_Filter11a_46	CO	γ3-symbiont	15	0.02785	0.0009088
MK_Filter11a_47	CO	γ3-symbiont	5	0.03081	0.000766
MK_Filter11a_48	CO	γ3-symbiont	2	0.0123	0.0006437
MK_Filter11a_49	CO	γ3-symbiont	8	0.02587	0.001268
MK_Filter11a_49	CO	γ3-symbiont	9	0.02732	0.001508
MK_Filter7a_1	CO	γ1-symbiont	1	0.01536	0.0001556
MK_Filter7a_1	CO	γ1-symbiont	2	0.01344	0.0001513
MK_Filter7a_1	CO	γ1-symbiont	5	0.01321	0.0001607
MK_Filter7a_1	CO	γ1-symbiont	6	0.01225	0.0001442
MK_Filter7a_3	CO	γ1-symbiont	4	0.013	9.705e-05
MK_Filter7a_4	CO	γ1-symbiont	1	0.01006	0.0001618
MK_Filter7a_6	CO	γ1-symbiont	8	0.01234	0.0003594
MK_Filter7a_6	CO	γ1-symbiont	11	0.01219	0.0001822
MK_Filter7a_7	CO	γ1-symbiont	1	0.01129	0.0001588
MK_Filter7a_7	CO	γ1-symbiont	5	0.01291	0.0001672
MK_Filter9a_16	CO	γ1-symbiont	24	0.01138	0.0002168
MK_Filter9a_18	CO	γ1-symbiont	3	0.0121	0.0002465
MK_Filter9a_19	CO	γ1-symbiont	2	0.01152	0.0001707
MK_Filter9a_20	CO	γ1-symbiont	4	0.01091	0.000483
MK_Filter9a_21	CO	γ1-symbiont	1	0.0117	0.0001313
MK_Filter9a_21	CO	γ1-symbiont	3	0.01123	0.0002127
MK_Filter9a_21	CO	γ1-symbiont	12	0.01278	0.0001155
MK_Filter9a_24	CO	γ1-symbiont	1	0.01367	0.0001292
MK_Filter9a_25	CO	γ1-symbiont	1	0.01196	0.0001883
MK_Filter11a_40	CO	γ1-symbiont	2	0.01099	0.0004132
MK_Filter11a_40	CO	γ1-symbiont	7	0.01058	0.0002472
MK_Filter11a_40	CO	γ1-symbiont	19	0.01113	0.0002866
MK_Filter11a_43	CO	γ1-symbiont	2	0.01039	0.0001799
MK_Filter11a_43	CO	γ1-symbiont	4	0.01097	0.000148
MK_Filter11a_46	CO	γ1-symbiont	6	0.01014	0.0002744
MK_Filter11a_49	CO	γ1-symbiont	1	0.01048	0.0003279
MK_Filter11a_49	CO	γ1-symbiont	2	0.01036	0.0002846
MK_Filter11a_50	CO	γ1-symbiont	6	0.01034	0.00024
MK_Filter11a_51	CO	γ1-symbiont	3	0.01097	8.305e-05
MK_Filter11a_51	CO	γ1-symbiont	10	0.01076	9.077e-05
MK_Filter7a_3	CO	δ1-symbiont	2	0.01404	0.0001472
MK_Filter7a_3	CO	δ1-symbiont	5	0.01351	0.000275
MK_Filter7a_3	CO	δ1-symbiont	8	0.01289	0.0001871
MK_Filter7a_5	CO	δ1-symbiont	4	0.01306	0.0001789
MK_Filter7a_5	CO	δ1-symbiont	6	0.01554	0.0004029
MK_Filter7a_6	CO	δ1-symbiont	1	0.01189	0.0005507
MK_Filter7a_6	CO	δ1-symbiont	6	0.01499	0.0005154
MK_Filter7a_6	CO	δ1-symbiont	7	0.01174	0.0006776
MK_Filter7a_6	CO	δ1-symbiont	10	0.01115	0.0005792
MK_Filter7a_6	CO	δ1-symbiont	12	0.02979	0.0008371
MK_Filter7a_8	CO	δ1-symbiont	8	0.01325	0.0003011
MK_Filter7a_8	CO	δ1-symbiont	10	0.01295	0.0001711
MK_Filter7a_8	CO	δ1-symbiont	11	0.012	0.000207
MK_Filter9a_16	CO	δ1-symbiont	3	0.01645	0.0006463
MK_Filter9a_16	CO	δ1-symbiont	6	0.01481	0.0007351
MK_Filter9a_16	CO	δ1-symbiont	7	0.01487	0.0008599
MK_Filter9a_16	CO	δ1-symbiont	14	0.0146	0.000426
MK_Filter9a_16	CO	δ1-symbiont	18	0.01075	0.0003318
MK_Filter9a_16	CO	δ1-symbiont	20	0.01137	0.0004969
MK_Filter9a_16	CO	δ1-symbiont	21	0.01555	0.0005486
MK_Filter9a_16	CO	δ1-symbiont	22	0.0136	0.0005064
MK_Filter9a_16	CO	δ1-symbiont	25	0.01633	0.0006484
MK_Filter9a_17	CO	δ1-symbiont	2	0.01206	0.0001651
MK_Filter9a_18	CO	δ1-symbiont	1	0.0198	0.0004826
MK_Filter9a_18	CO	δ1-symbiont	5	0.01514	0.0003726
MK_Filter9a_18	CO	δ1-symbiont	6	0.0149	0.000413
MK_Filter9a_18	CO	δ1-symbiont	8	0.01556	0.0005478
MK_Filter9a_18	CO	δ1-symbiont	9	0.01791	0.0003419
MK_Filter9a_21	CO	δ1-symbiont	2	0.0151	0.0002645
MK_Filter9a_23	CO	δ1-symbiont	1	0.01301	0.0003119
MK_Filter9a_23	CO	δ1-symbiont	2	0.01256	0.0002859
MK_Filter9a_23	CO	δ1-symbiont	8	0.01323	0.0002708
MK_Filter9a_23	CO	δ1-symbiont	9	0.01616	0.0003122
MK_Filter9a_24	CO	δ1-symbiont	4	0.01609	0.0002378
MK_Filter9a_25	CO	δ1-symbiont	2	0.01538	0.0005117
MK_Filter9a_25	CO	δ1-symbiont	3	0.01471	0.0006093
MK_Filter9a_25	CO	δ1-symbiont	6	0.01506	0.0005055
MK_Filter9a_26	CO	δ1-symbiont	1	0.01449	0.0004148
MK_Filter9a_26	CO	δ1-symbiont	6	0.01427	0.0004155
MK_Filter11a_38	CO	δ1-symbiont	4	0.01307	0.0003751
MK_Filter11a_38	CO	δ1-symbiont	7	0.01279	0.0003957
MK_Filter11a_38	CO	δ1-symbiont	9	0.01266	0.0004032
MK_Filter11a_40	CO	δ1-symbiont	4	0.01389	0.0009075
MK_Filter11a_40	CO	δ1-symbiont	5	0.0121	0.0008101
MK_Filter11a_40	CO	δ1-symbiont	6	0.01253	0.0005856
MK_Filter11a_40	CO	δ1-symbiont	10	0.01181	0.0004146
MK_Filter11a_40	CO	δ1-symbiont	11	0.0127	0.0004834
MK_Filter11a_40	CO	δ1-symbiont	13	0.01374	0.0004241
MK_Filter11a_40	CO	δ1-symbiont	14	0.01519	0.0005843
MK_Filter11a_40	CO	δ1-symbiont	16	0.01296	0.0004792
MK_Filter11a_41	CO	δ1-symbiont	1	0.01323	0.0003451
MK_Filter11a_41	CO	δ1-symbiont	5	0.01334	0.0004215
MK_Filter11a_41	CO	δ1-symbiont	7	0.01269	0.0003058
MK_Filter11a_42	CO	δ1-symbiont	2	0.01431	0.0006399
MK_Filter11a_42	CO	δ1-symbiont	6	0.011	0.0005819
MK_Filter11a_43	CO	δ1-symbiont	3	0.01336	0.0004251
MK_Filter11a_43	CO	δ1-symbiont	5	0.01434	0.0006038
MK_Filter11a_43	CO	δ1-symbiont	6	0.01425	0.0005127
MK_Filter11a_43	CO	δ1-symbiont	9	0.01488	0.0004871
MK_Filter11a_43	CO	δ1-symbiont	10	0.01185	0.0004396
MK_Filter11a_44	CO	δ1-symbiont	4	0.01204	0.0005161
MK_Filter11a_46	CO	δ1-symbiont	10	0.01447	0.0005358
MK_Filter11a_46	CO	δ1-symbiont	11	0.01406	0.0005906
MK_Filter11a_47	CO	δ1-symbiont	1	0.0142	0.0002294
MK_Filter11a_47	CO	δ1-symbiont	3	0.01408	0.0002845
MK_Filter11a_48	CO	δ1-symbiont	1	0.01492	0.0003579
MK_Filter11a_49	CO	δ1-symbiont	6	0.01425	0.0006864
MK_Filter11a_49	CO	δ1-symbiont	7	0.01505	0.0006786
MK_Filter11a_49	CO	δ1-symbiont	10	0.01362	0.0006166
MK_Filter11a_50	CO	δ1-symbiont	5	0.01481	0.000687
MK_Filter11a_50	CO	δ1-symbiont	10	0.01406	0.0005915
MK_Filter11a_50	CO	δ1-symbiont	11	0.01448	0.0006267
MK_Filter11a_51	CO	δ1-symbiont	1	0.01199	0.0003605
MK_Filter11a_51	CO	δ1-symbiont	5	0.01336	0.0002377
MK_Filter11a_51	CO	δ1-symbiont	6	0.01124	0.0003363
MK_Filter7a_1	CO	δ4-symbiont	3	0.01013	0.0004669
MK_Filter7a_2	CO	δ4-symbiont	2	0.01048	0.0002973
MK_Filter7a_2	CO	δ4-symbiont	3	0.01031	0.0002611
MK_Filter7a_2	CO	δ4-symbiont	4	0.01038	0.0002502
MK_Filter7a_2	CO	δ4-symbiont	5	0.01043	0.0003402
MK_Filter7a_2	CO	δ4-symbiont	7	0.01056	0.0002587
MK_Filter7a_3	CO	δ4-symbiont	3	0.01026	0.0002132
MK_Filter7a_3	CO	δ4-symbiont	7	0.01053	0.0002611
MK_Filter7a_5	CO	δ4-symbiont	3	0.0108	0.0003279
MK_Filter7a_6	CO	δ4-symbiont	2	0.009719	0.0007969
MK_Filter7a_6	CO	δ4-symbiont	3	0.009913	0.0005227
MK_Filter7a_7	CO	δ4-symbiont	2	0.01079	0.0003693
MK_Filter7a_8	CO	δ4-symbiont	1	0.01059	0.0002294
MK_Filter7a_8	CO	δ4-symbiont	2	0.01053	0.000211
MK_Filter7a_8	CO	δ4-symbiont	4	0.01028	0.0002396
MK_Filter7a_8	CO	δ4-symbiont	7	0.01084	0.0002814
MK_Filter9a_16	CO	δ4-symbiont	1	0.006725	0.00142
MK_Filter9a_16	CO	δ4-symbiont	2	0.009589	0.0007449
MK_Filter9a_16	CO	δ4-symbiont	5	0.009309	0.0006851
MK_Filter9a_16	CO	δ4-symbiont	8	0.009582	0.00101
MK_Filter9a_16	CO	δ4-symbiont	10	0.00986	0.0009646
MK_Filter9a_16	CO	δ4-symbiont	12	0.009635	0.0006952
MK_Filter9a_16	CO	δ4-symbiont	13	0.007905	0.0008063
MK_Filter9a_16	CO	δ4-symbiont	15	0.009777	0.0005254
MK_Filter9a_16	CO	δ4-symbiont	16	0.01072	0.0007923
MK_Filter9a_16	CO	δ4-symbiont	17	0.009946	0.0006745
MK_Filter9a_16	CO	δ4-symbiont	19	0.01051	0.0008968
MK_Filter9a_17	CO	δ4-symbiont	4	0.01032	0.0003073
MK_Filter9a_18	CO	δ4-symbiont	2	0.01049	0.0005368
MK_Filter9a_18	CO	δ4-symbiont	11	0.01183	0.0006799
MK_Filter9a_19	CO	δ4-symbiont	1	0.01105	0.0005618
MK_Filter9a_19	CO	δ4-symbiont	6	0.009685	0.000491
MK_Filter9a_21	CO	δ4-symbiont	4	0.01038	0.0004318
MK_Filter9a_21	CO	δ4-symbiont	5	0.00968	0.0003815
MK_Filter9a_21	CO	δ4-symbiont	8	0.009804	0.0005005
MK_Filter9a_21	CO	δ4-symbiont	9	0.01021	0.000349
MK_Filter9a_21	CO	δ4-symbiont	10	0.0102	0.0003164
MK_Filter9a_21	CO	δ4-symbiont	11	0.01045	0.0003591
MK_Filter9a_21	CO	δ4-symbiont	14	0.01077	0.0003801
MK_Filter9a_21	CO	δ4-symbiont	15	0.01014	0.0006243
MK_Filter9a_21	CO	δ4-symbiont	16	0.01023	0.0002458
MK_Filter9a_23	CO	δ4-symbiont	4	0.01001	0.0003765
MK_Filter9a_23	CO	δ4-symbiont	5	0.01002	0.0003644
MK_Filter9a_23	CO	δ4-symbiont	10	0.01147	0.0009475
MK_Filter9a_23	CO	δ4-symbiont	11	0.01195	0.0007537
MK_Filter9a_25	CO	δ4-symbiont	5	0.009593	0.001005
MK_Filter9a_26	CO	δ4-symbiont	3	0.01074	0.001063
MK_Filter9a_26	CO	δ4-symbiont	8	0.009898	0.0005128
MK_Filter11a_38	CO	δ4-symbiont	2	0.01017	0.0004285
MK_Filter11a_38	CO	δ4-symbiont	3	0.01102	0.0006425
MK_Filter11a_38	CO	δ4-symbiont	6	0.01043	0.000412
MK_Filter11a_40	CO	δ4-symbiont	1	0.01014	0.0006352
MK_Filter11a_40	CO	δ4-symbiont	3	0.00909	0.0007871
MK_Filter11a_40	CO	δ4-symbiont	8	0.01067	0.0005344
MK_Filter11a_40	CO	δ4-symbiont	9	0.01022	0.0005844
MK_Filter11a_40	CO	δ4-symbiont	12	0.01017	0.0005051
MK_Filter11a_40	CO	δ4-symbiont	18	0.01066	0.0006659
MK_Filter11a_41	CO	δ4-symbiont	2	0.01026	0.0005976
MK_Filter11a_41	CO	δ4-symbiont	4	0.01048	0.0004673
MK_Filter11a_41	CO	δ4-symbiont	8	0.01171	0.0008453
MK_Filter11a_42	CO	δ4-symbiont	1	0.01069	0.0008854
MK_Filter11a_43	CO	δ4-symbiont	8	0.01048	0.0007636
MK_Filter11a_46	CO	δ4-symbiont	1	0.009806	0.0007347
MK_Filter11a_46	CO	δ4-symbiont	3	0.01032	0.0006524
MK_Filter11a_46	CO	δ4-symbiont	4	0.01125	0.0007288
MK_Filter11a_46	CO	δ4-symbiont	5	0.009868	0.0007713
MK_Filter11a_46	CO	δ4-symbiont	8	0.01015	0.0005131
MK_Filter11a_46	CO	δ4-symbiont	12	0.01107	0.0009124
MK_Filter11a_46	CO	δ4-symbiont	14	0.01195	0.0007772
MK_Filter11a_49	CO	δ4-symbiont	5	0.01129	0.0009405
MK_Filter11a_50	CO	δ4-symbiont	1	0.009955	0.0008926
MK_Filter11a_50	CO	δ4-symbiont	2	0.009751	0.0008444
MK_Filter11a_50	CO	δ4-symbiont	3	0.01121	0.001191
MK_Filter11a_50	CO	δ4-symbiont	7	0.008748	0.0009509
MK_Filter11a_50	CO	δ4-symbiont	9	0.009364	0.0007947
MK_Filter11a_51	CO	δ4-symbiont	4	0.0102	0.0004018
MK_Filter11a_51	CO	δ4-symbiont	7	0.01186	0.0003788
MK_Filter11a_51	CO	δ4-symbiont	8	0.01014	0.0004933
MK_Filter7a_1	CO	Background	4	0.01017	8.281e-05
MK_Filter7a_1	CO	Background	8	0.01003	0.0001232
MK_Filter7a_2	CO	Background	1	0.01016	8.73e-05
MK_Filter7a_2	CO	Background	6	0.01024	8.139e-05
MK_Filter7a_3	CO	Background	1	0.01024	8.667e-05
MK_Filter7a_3	CO	Background	9	0.01035	8.483e-05
MK_Filter7a_4	CO	Background	2	0.01018	9.118e-05
MK_Filter7a_5	CO	Background	1	0.0101	8.317e-05
MK_Filter7a_5	CO	Background	2	0.009976	0.0001041
MK_Filter7a_6	CO	Background	5	0.009877	0.0001891
MK_Filter7a_6	CO	Background	9	0.01011	0.0001747
MK_Filter7a_7	CO	Background	3	0.009781	0.0001271
MK_Filter7a_7	CO	Background	4	0.009796	0.0001219
MK_Filter7a_8	CO	Background	3	0.01007	7.892e-05
MK_Filter7a_8	CO	Background	6	0.01017	5.75e-05
MK_Filter9a_16	CO	Background	9	0.00968	0.0001493
MK_Filter9a_16	CO	Background	11	0.009743	0.0001253
MK_Filter9a_17	CO	Background	1	0.0103	0.0001785
MK_Filter9a_17	CO	Background	3	0.01039	0.0001062
MK_Filter9a_18	CO	Background	4	0.009995	0.0001154
MK_Filter9a_18	CO	Background	7	0.01008	0.0001413
MK_Filter9a_19	CO	Background	3	0.01022	0.0002284
MK_Filter9a_19	CO	Background	5	0.01009	0.0001505
MK_Filter9a_20	CO	Background	2	0.01021	0.0001953
MK_Filter9a_20	CO	Background	5	0.0102	0.0002659
MK_Filter9a_21	CO	Background	6	0.01006	5.973e-05
MK_Filter9a_21	CO	Background	7	0.01018	6.91e-05
MK_Filter9a_23	CO	Background	6	0.01001	0.0001174
MK_Filter9a_23	CO	Background	7	0.01006	7.845e-05
MK_Filter9a_24	CO	Background	2	0.009814	0.0001217
MK_Filter9a_24	CO	Background	3	0.01004	0.000126
MK_Filter9a_25	CO	Background	7	0.009788	0.0002314
MK_Filter9a_25	CO	Background	8	0.009454	0.0001884
MK_Filter9a_26	CO	Background	2	0.009324	0.0001285
MK_Filter9a_26	CO	Background	5	0.00928	0.0001457
MK_Filter11a_38	CO	Background	1	0.009811	0.000119
MK_Filter11a_38	CO	Background	8	0.01013	7.902e-05
MK_Filter11a_40	CO	Background	15	0.0105	0.0001227
MK_Filter11a_40	CO	Background	17	0.01037	0.0001593
MK_Filter11a_41	CO	Background	3	0.01022	9.157e-05
MK_Filter11a_41	CO	Background	6	0.01032	8.262e-05
MK_Filter11a_42	CO	Background	3	0.01041	0.0003314
MK_Filter11a_42	CO	Background	5	0.01011	0.0001803
MK_Filter11a_43	CO	Background	1	0.009981	0.0001353
MK_Filter11a_43	CO	Background	7	0.01022	0.0001693
MK_Filter11a_44	CO	Background	1	0.01016	0.0001859
MK_Filter11a_44	CO	Background	3	0.01025	0.0002415
MK_Filter11a_46	CO	Background	7	0.009628	0.000212
MK_Filter11a_46	CO	Background	13	0.009737	0.0001924
MK_Filter11a_47	CO	Background	2	0.01038	0.0001529
MK_Filter11a_47	CO	Background	4	0.0104	0.0002145
MK_Filter11a_48	CO	Background	3	0.01001	0.0001774
MK_Filter11a_48	CO	Background	4	0.01025	0.0002575
MK_Filter11a_49	CO	Background	3	0.01009	0.0002014
MK_Filter11a_49	CO	Background	4	0.01021	0.0001822
MK_Filter11a_50	CO	Background	4	0.009956	0.0002167
MK_Filter11a_50	CO	Background	8	0.01021	0.0001276
MK_Filter11a_51	CO	Background	2	0.01016	0.0001145
MK_Filter11a_51	CO	Background	9	0.01032	6.631e-05
MK_Filter2a_27	without added e-donor	γ3-symbiont	1	0.0127	0.0003814
MK_Filter2a_27	without added e-donor	γ3-symbiont	2	0.01151	0.0003758
MK_Filter2a_27	without added e-donor	γ3-symbiont	6	0.01105	0.0003025
MK_Filter2a_27	without added e-donor	γ3-symbiont	8	0.01196	0.0003449
MK_Filter2a_28	without added e-donor	γ3-symbiont	8	0.01212	0.000433
MK_Filter2a_28	without added e-donor	γ3-symbiont	9	0.01174	0.0004015
MK_Filter2a_29	without added e-donor	γ3-symbiont	5	0.01168	0.0004211
MK_Filter2a_30	without added e-donor	γ3-symbiont	1	0.01121	0.0002818
MK_Filter2a_30	without added e-donor	γ3-symbiont	7	0.01403	0.0003762
MK_Filter2a_30	without added e-donor	γ3-symbiont	9	0.01125	0.0003024
MK_Filter2a_31	without added e-donor	γ3-symbiont	5	0.01326	0.0005967
MK_Filter2a_31	without added e-donor	γ3-symbiont	6	0.01233	0.0007961
MK_Filter1a_32	without added e-donor	γ3-symbiont	3	0.01198	0.0005922
MK_Filter1a_32	without added e-donor	γ3-symbiont	5	0.01178	0.0006116
MK_Filter1a_32	without added e-donor	γ3-symbiont	6	0.01284	0.0005352
MK_Filter1a_32	without added e-donor	γ3-symbiont	9	0.01185	0.0005787
MK_Filter1a_32	without added e-donor	γ3-symbiont	10	0.01107	0.0003731
MK_Filter1a_33	without added e-donor	γ3-symbiont	4	0.01172	0.0007481
MK_Filter1a_34	without added e-donor	γ3-symbiont	10	0.01049	0.0004247
MK_Filter1a_34	without added e-donor	γ3-symbiont	13	0.01476	0.0004236
MK_Filter1a_34	without added e-donor	γ3-symbiont	14	0.01102	0.0006506
MK_Filter1a_34	without added e-donor	γ3-symbiont	20	0.01338	0.0008355
MK_Filter1a_35	without added e-donor	γ3-symbiont	3	0.029	0.0007257
MK_Filter1a_35	without added e-donor	γ3-symbiont	12	0.0127	0.0003068
MK_Filter4a_64	without added e-donor	γ3-symbiont	3	0.009945	0.001486
MK_Filter4a_64	without added e-donor	γ3-symbiont	7	0.01004	0.0008877
MK_Filter4a_64	without added e-donor	γ3-symbiont	9	0.01006	0.0009388
MK_Filter4a_64	without added e-donor	γ3-symbiont	12	0.01051	0.0009721
MK_Filter4a_64	without added e-donor	γ3-symbiont	14	0.01436	0.0007521
MK_Filter4a_64	without added e-donor	γ3-symbiont	15	0.01018	0.001328
MK_Filter4a_64	without added e-donor	γ3-symbiont	16	0.01176	0.0008588
MK_Filter4a_64	without added e-donor	γ3-symbiont	17	0.01105	0.001029
MK_Filter4a_64	without added e-donor	γ3-symbiont	18	0.01013	0.001165
MK_Filter4a_65	without added e-donor	γ3-symbiont	5	0.01004	0.0004302
MK_Filter4a_65	without added e-donor	γ3-symbiont	7	0.0098	0.0005454
MK_Filter4a_66	without added e-donor	γ3-symbiont	10	0.01241	0.001245
MK_Filter4a_66	without added e-donor	γ3-symbiont	12	0.01092	0.00129
MK_Filter4a_67	without added e-donor	γ3-symbiont	2	0.01079	0.0007791
MK_Filter4a_67	without added e-donor	γ3-symbiont	3	0.009567	0.001276
MK_Filter4a_67	without added e-donor	γ3-symbiont	4	0.01027	0.0008898
MK_Filter4a_67	without added e-donor	γ3-symbiont	5	0.009601	0.0004487
MK_Filter4a_67	without added e-donor	γ3-symbiont	9	0.008802	0.001036
MK_Filter4a_67	without added e-donor	γ3-symbiont	10	0.01032	0.0005449
MK_Filter4a_68	without added e-donor	γ3-symbiont	6	0.01069	0.0003698
MK_Filter2a_28	without added e-donor	γ1-symbiont	2	0.01287	0.0005983
MK_Filter2a_28	without added e-donor	γ1-symbiont	5	0.01269	0.0002284
MK_Filter2a_28	without added e-donor	γ1-symbiont	6	0.01242	0.0002552
MK_Filter2a_28	without added e-donor	γ1-symbiont	7	0.01234	0.0002569
MK_Filter2a_29	without added e-donor	γ1-symbiont	6	0.01192	0.0003691
MK_Filter2a_29	without added e-donor	γ1-symbiont	7	0.01099	0.0002521
MK_Filter2a_30	without added e-donor	γ1-symbiont	4	0.01268	0.0001074
MK_Filter2a_31	without added e-donor	γ1-symbiont	2	0.01182	0.0002516
MK_Filter1a_33	without added e-donor	γ1-symbiont	2	0.01157	0.0003264
MK_Filter1a_33	without added e-donor	γ1-symbiont	6	0.01109	0.0003451
MK_Filter1a_34	without added e-donor	γ1-symbiont	1	0.01167	0.0004357
MK_Filter1a_34	without added e-donor	γ1-symbiont	4	0.01172	0.0003565
MK_Filter1a_34	without added e-donor	γ1-symbiont	5	0.01171	0.0006007
MK_Filter1a_34	without added e-donor	γ1-symbiont	6	0.01276	0.0003641
MK_Filter1a_34	without added e-donor	γ1-symbiont	7	0.01212	0.0003453
MK_Filter1a_34	without added e-donor	γ1-symbiont	9	0.01101	0.0003859
MK_Filter1a_34	without added e-donor	γ1-symbiont	11	0.01279	0.000208
MK_Filter1a_34	without added e-donor	γ1-symbiont	18	0.01144	0.000359
MK_Filter1a_35	without added e-donor	γ1-symbiont	7	0.0118	0.0001367
MK_Filter1a_35	without added e-donor	γ1-symbiont	16	0.01094	0.0002067
MK_Filter1a_35	without added e-donor	γ1-symbiont	17	0.01185	0.0001705
MK_Filter1a_35	without added e-donor	γ1-symbiont	18	0.01178	0.0002094
MK_Filter1a_35	without added e-donor	γ1-symbiont	21	0.01171	0.000183
MK_Filter1a_35	without added e-donor	γ1-symbiont	22	0.01111	0.0002044
MK_Filter1a_36	without added e-donor	γ1-symbiont	2	0.01244	7.036e-05
MK_Filter1a_36	without added e-donor	γ1-symbiont	3	0.01187	9.497e-05
MK_Filter1a_37	without added e-donor	γ1-symbiont	2	0.01267	6.973e-05
MK_Filter1a_37	without added e-donor	γ1-symbiont	3	0.01217	9.278e-05
MK_Filter4a_64	without added e-donor	γ1-symbiont	2	0.01015	0.000256
MK_Filter4a_64	without added e-donor	γ1-symbiont	4	0.01004	0.0002974
MK_Filter4a_64	without added e-donor	γ1-symbiont	6	0.01094	0.0002981
MK_Filter4a_64	without added e-donor	γ1-symbiont	13	0.01083	0.0002056
MK_Filter4a_65	without added e-donor	γ1-symbiont	6	0.01097	0.0001487
MK_Filter4a_66	without added e-donor	γ1-symbiont	1	0.01061	0.000261
MK_Filter4a_66	without added e-donor	γ1-symbiont	7	0.01099	0.000204
MK_Filter4a_66	without added e-donor	γ1-symbiont	11	0.01136	0.0002599
MK_Filter4a_68	without added e-donor	γ1-symbiont	3	0.01053	0.0001401
MK_Filter4a_68	without added e-donor	γ1-symbiont	5	0.01148	0.0001199
MK_Filter4a_68	without added e-donor	γ1-symbiont	7	0.0109	0.0001294
MK_Filter2a_27	without added e-donor	δ1-symbiont	7	0.01086	0.000536
MK_Filter2a_27	without added e-donor	δ1-symbiont	9	0.01143	0.00054
MK_Filter2a_28	without added e-donor	δ1-symbiont	1	0.0152	0.0006467
MK_Filter2a_29	without added e-donor	δ1-symbiont	1	0.01097	0.001319
MK_Filter2a_29	without added e-donor	δ1-symbiont	4	0.01032	0.0005884
MK_Filter2a_30	without added e-donor	δ1-symbiont	3	0.01875	0.0004104
MK_Filter2a_30	without added e-donor	δ1-symbiont	5	0.01883	0.0005294
MK_Filter2a_30	without added e-donor	δ1-symbiont	6	0.01415	0.0006249
MK_Filter2a_30	without added e-donor	δ1-symbiont	11	0.01558	0.0003552
MK_Filter2a_30	without added e-donor	δ1-symbiont	13	0.01446	0.0004577
MK_Filter2a_31	without added e-donor	δ1-symbiont	7	0.0108	0.0007551
MK_Filter1a_32	without added e-donor	δ1-symbiont	1	0.01267	0.000357
MK_Filter1a_32	without added e-donor	δ1-symbiont	4	0.01195	0.0004556
MK_Filter1a_33	without added e-donor	δ1-symbiont	5	0.0136	0.001029
MK_Filter1a_33	without added e-donor	δ1-symbiont	8	0.0107	0.0008243
MK_Filter1a_34	without added e-donor	δ1-symbiont	2	0.01205	0.0006495
MK_Filter1a_34	without added e-donor	δ1-symbiont	3	0.01122	0.0005284
MK_Filter1a_34	without added e-donor	δ1-symbiont	15	0.01404	0.0006231
MK_Filter1a_34	without added e-donor	δ1-symbiont	16	0.01239	0.0006293
MK_Filter1a_34	without added e-donor	δ1-symbiont	19	0.01489	0.0008522
MK_Filter1a_35	without added e-donor	δ1-symbiont	1	0.01493	0.0007149
MK_Filter1a_35	without added e-donor	δ1-symbiont	4	0.01292	0.0003681
MK_Filter1a_35	without added e-donor	δ1-symbiont	9	0.01457	0.0006301
MK_Filter1a_35	without added e-donor	δ1-symbiont	10	0.01554	0.0004784
MK_Filter1a_35	without added e-donor	δ1-symbiont	11	0.01298	0.0005161
MK_Filter1a_35	without added e-donor	δ1-symbiont	20	0.01332	0.0004455
MK_Filter1a_36	without added e-donor	δ1-symbiont	5	0.01374	0.0001744
MK_Filter1a_37	without added e-donor	δ1-symbiont	5	0.01291	0.0001621
MK_Filter4a_64	without added e-donor	δ1-symbiont	11	0.01446	0.0005674
MK_Filter4a_64	without added e-donor	δ1-symbiont	19	0.01375	0.0007308
MK_Filter4a_65	without added e-donor	δ1-symbiont	3	0.01172	0.000394
MK_Filter4a_66	without added e-donor	δ1-symbiont	4	0.01628	0.0006729
MK_Filter4a_66	without added e-donor	δ1-symbiont	5	0.01748	0.0006627
MK_Filter4a_67	without added e-donor	δ1-symbiont	6	0.01721	0.0007552
MK_Filter4a_68	without added e-donor	δ1-symbiont	2	0.01525	0.0003305
MK_Filter2a_27	without added e-donor	δ4-symbiont	3	0.01736	0.0005442
MK_Filter2a_27	without added e-donor	δ4-symbiont	5	0.01121	0.0005658
MK_Filter2a_27	without added e-donor	δ4-symbiont	11	0.01915	0.0008939
MK_Filter2a_27	without added e-donor	δ4-symbiont	12	0.0259	0.001147
MK_Filter2a_29	without added e-donor	δ4-symbiont	3	0.01153	0.001468
MK_Filter2a_30	without added e-donor	δ4-symbiont	8	0.01059	0.0007426
MK_Filter2a_30	without added e-donor	δ4-symbiont	10	0.008358	0.0009704
MK_Filter2a_30	without added e-donor	δ4-symbiont	12	0.009614	0.0005937
MK_Filter2a_31	without added e-donor	δ4-symbiont	1	0.01126	0.001221
MK_Filter1a_32	without added e-donor	δ4-symbiont	7	0.01295	0.0008476
MK_Filter1a_33	without added e-donor	δ4-symbiont	7	0.01143	0.001161
MK_Filter1a_34	without added e-donor	δ4-symbiont	17	0.01728	0.001749
MK_Filter1a_35	without added e-donor	δ4-symbiont	5	0.01384	0.0006328
MK_Filter1a_35	without added e-donor	δ4-symbiont	8	0.01265	0.0006671
MK_Filter1a_35	without added e-donor	δ4-symbiont	13	0.01182	0.0008107
MK_Filter1a_35	without added e-donor	δ4-symbiont	14	0.01775	0.0005778
MK_Filter1a_35	without added e-donor	δ4-symbiont	15	0.0231	0.0009098
MK_Filter1a_35	without added e-donor	δ4-symbiont	19	0.01198	0.000691
MK_Filter1a_35	without added e-donor	δ4-symbiont	23	0.01089	0.0008256
MK_Filter1a_36	without added e-donor	δ4-symbiont	4	0.01422	0.0003362
MK_Filter1a_37	without added e-donor	δ4-symbiont	4	0.01389	0.0002285
MK_Filter4a_64	without added e-donor	δ4-symbiont	1	0.01159	0.0009601
MK_Filter4a_64	without added e-donor	δ4-symbiont	8	0.01208	0.0006736
MK_Filter4a_65	without added e-donor	δ4-symbiont	1	0.01224	0.0006133
MK_Filter4a_66	without added e-donor	δ4-symbiont	3	0.01115	0.001274
MK_Filter4a_66	without added e-donor	δ4-symbiont	8	0.01042	0.001092
MK_Filter4a_66	without added e-donor	δ4-symbiont	9	0.009713	0.0006122
MK_Filter4a_67	without added e-donor	δ4-symbiont	7	0.01168	0.0005241
MK_Filter2a_27	without added e-donor	Background	4	0.01037	0.0001432
MK_Filter2a_27	without added e-donor	Background	10	0.01017	0.0001813
MK_Filter2a_28	without added e-donor	Background	3	0.01025	0.000142
MK_Filter2a_28	without added e-donor	Background	4	0.01013	0.0002058
MK_Filter2a_29	without added e-donor	Background	2	0.01001	0.0004815
MK_Filter2a_29	without added e-donor	Background	8	0.01027	0.0003184
MK_Filter2a_30	without added e-donor	Background	2	0.00949	0.0001298
MK_Filter2a_30	without added e-donor	Background	14	0.009896	8.426e-05
MK_Filter2a_31	without added e-donor	Background	3	0.009421	0.0003413
MK_Filter2a_31	without added e-donor	Background	4	0.009879	0.0002604
MK_Filter1a_32	without added e-donor	Background	2	0.0101	0.0001406
MK_Filter1a_32	without added e-donor	Background	8	0.01013	0.000189
MK_Filter1a_33	without added e-donor	Background	1	0.009806	0.0002477
MK_Filter1a_33	without added e-donor	Background	3	0.009993	0.0002874
MK_Filter1a_34	without added e-donor	Background	8	0.0101	0.0001304
MK_Filter1a_34	without added e-donor	Background	12	0.01012	9.303e-05
MK_Filter1a_35	without added e-donor	Background	2	0.009928	8.707e-05
MK_Filter1a_35	without added e-donor	Background	6	0.009921	8.907e-05
MK_Filter1a_36	without added e-donor	Background	1	0.0101	0.0001996
MK_Filter1a_36	without added e-donor	Background	6	0.01011	0.0001262
MK_Filter1a_37	without added e-donor	Background	1	0.01023	0.000168
MK_Filter1a_37	without added e-donor	Background	6	0.01035	9.812e-05
MK_Filter4a_64	without added e-donor	Background	5	0.009395	0.0001359
MK_Filter4a_64	without added e-donor	Background	10	0.009628	0.0001361
MK_Filter4a_65	without added e-donor	Background	2	0.008941	0.0001625
MK_Filter4a_65	without added e-donor	Background	4	0.009417	0.0001439
MK_Filter4a_66	without added e-donor	Background	2	0.009942	0.0002001
MK_Filter4a_66	without added e-donor	Background	6	0.00995	0.0002359
MK_Filter4a_67	without added e-donor	Background	1	0.009692	0.0001833
MK_Filter4a_67	without added e-donor	Background	8	0.01012	0.0001527
MK_Filter4a_68	without added e-donor	Background	1	0.009724	0.0002193
MK_Filter4a_68	without added e-donor	Background	4	0.009819	0.0001042
MK_Filter15a_9	H2	γ3-symbiont	12	0.01088	0.0004171
MK_Filter15a_9	H2	γ3-symbiont	14	0.01006	0.0004815
MK_Filter15a_9	H2	γ3-symbiont	15	0.01052	0.0005557
MK_Filter15a_11	H2	γ3-symbiont	6	0.009886	0.0005209
MK_Filter15a_11	H2	γ3-symbiont	8	0.009902	0.0005536
MK_Filter15a_11	H2	γ3-symbiont	10	0.009308	0.0009974
MK_Filter15a_11	H2	γ3-symbiont	12	0.01038	0.00047
MK_Filter15a_11	H2	γ3-symbiont	19	0.01157	0.0009366
MK_Filter15a_11	H2	γ3-symbiont	21	0.009654	0.0005841
MK_Filter15a_11	H2	γ3-symbiont	26	0.009814	0.0007459
MK_Filter15a_12	H2	γ3-symbiont	4	0.009212	0.001112
MK_Filter15a_12	H2	γ3-symbiont	7	0.007095	0.001451
MK_Filter15a_15	H2	γ3-symbiont	5	0.01073	0.0005071
MK_Filter17_58	H2	γ3-symbiont	4	0.01024	0.0002143
MK_Filter17_58	H2	γ3-symbiont	5	0.01066	0.0002358
MK_Filter17_59	H2	γ3-symbiont	3	0.01397	0.0009662
MK_Filter17_61	H2	γ3-symbiont	4	0.03045	0.001119
MK_Filter17_61	H2	γ3-symbiont	5	0.03059	0.001107
MK_Filter15a_9	H2	γ1-symbiont	1	0.01112	0.0004427
MK_Filter15a_9	H2	γ1-symbiont	3	0.01086	0.000297
MK_Filter15a_9	H2	γ1-symbiont	5	0.01089	0.0003455
MK_Filter15a_9	H2	γ1-symbiont	6	0.01043	0.0003246
MK_Filter15a_9	H2	γ1-symbiont	11	0.01103	0.0002438
MK_Filter15a_9	H2	γ1-symbiont	13	0.01028	0.0002268
MK_Filter15a_9	H2	γ1-symbiont	18	0.01061	0.0002772
MK_Filter15a_11	H2	γ1-symbiont	1	0.01044	0.0003436
MK_Filter15a_11	H2	γ1-symbiont	3	0.01017	0.0002965
MK_Filter15a_11	H2	γ1-symbiont	17	0.01078	0.0003152
MK_Filter15a_11	H2	γ1-symbiont	22	0.01157	0.0003341
MK_Filter15a_15	H2	γ1-symbiont	2	0.01067	0.000187
MK_Filter15a_15	H2	γ1-symbiont	9	0.01114	0.0002323
MK_Filter17_52	H2	γ1-symbiont	3	0.01069	0.0002154
MK_Filter17_52	H2	γ1-symbiont	4	0.01022	0.0002266
MK_Filter17_56	H2	γ1-symbiont	5	0.01148	0.0002926
MK_Filter17_56	H2	γ1-symbiont	13	0.01221	0.0002287
MK_Filter17_56	H2	γ1-symbiont	14	0.01195	0.0002533
MK_Filter17_61	H2	γ1-symbiont	3	0.01106	0.0001614
MK_Filter17_62	H2	γ1-symbiont	9	0.01035	0.0001949
MK_Filter17_63	H2	γ1-symbiont	4	0.01129	0.0002773
MK_Filter17_63	H2	γ1-symbiont	6	0.01082	0.0003673
MK_Filter17_63	H2	γ1-symbiont	7	0.01207	0.000343
MK_Filter17_63	H2	γ1-symbiont	8	0.01117	0.000305
MK_Filter17_63	H2	γ1-symbiont	9	0.01095	0.000392
MK_Filter17_63	H2	γ1-symbiont	10	0.01163	0.0002759
MK_Filter17_63	H2	γ1-symbiont	11	0.01245	0.0003347
MK_Filter17_63	H2	γ1-symbiont	13	0.01145	0.0002443
MK_Filter17_63	H2	γ1-symbiont	14	0.01101	0.0002762
MK_Filter17_63	H2	γ1-symbiont	15	0.01119	0.0003501
MK_Filter17_63	H2	γ1-symbiont	16	0.01137	0.0003778
MK_Filter17_63	H2	γ1-symbiont	17	0.01138	0.0003029
MK_Filter4a_69	H2	γ1-symbiont	5	0.01101	0.000189
MK_Filter4a_69	H2	γ1-symbiont	8	0.01104	0.0002394
MK_Filter4a_70	H2	γ1-symbiont	3	0.01099	0.0003012
MK_Filter4a_70	H2	γ1-symbiont	6	0.01153	0.0002664
MK_Filter4a_71	H2	γ1-symbiont	1	0.01069	0.0001616
MK_Filter4a_71	H2	γ1-symbiont	2	0.01076	0.0001186
MK_Filter4a_71	H2	γ1-symbiont	8	0.01086	0.0001314
MK_Filter15a_9	H2	δ1-symbiont	4	0.01079	0.0003417
MK_Filter15a_9	H2	δ1-symbiont	10	0.01108	0.0004806
MK_Filter15a_9	H2	δ1-symbiont	17	0.01429	0.0004515
MK_Filter15a_11	H2	δ1-symbiont	4	0.01129	0.0005271
MK_Filter15a_11	H2	δ1-symbiont	5	0.01169	0.0005111
MK_Filter15a_11	H2	δ1-symbiont	13	0.01447	0.0004031
MK_Filter15a_11	H2	δ1-symbiont	15	0.01302	0.0005194
MK_Filter15a_11	H2	δ1-symbiont	16	0.01254	0.000591
MK_Filter15a_11	H2	δ1-symbiont	18	0.01093	0.0005256
MK_Filter15a_11	H2	δ1-symbiont	23	0.01235	0.0007791
MK_Filter15a_11	H2	δ1-symbiont	24	0.01187	0.0008442
MK_Filter15a_12	H2	δ1-symbiont	6	0.01237	0.001186
MK_Filter15a_12	H2	δ1-symbiont	8	0.009323	0.0009186
MK_Filter15a_15	H2	δ1-symbiont	1	0.01112	0.0005206
MK_Filter15a_15	H2	δ1-symbiont	10	0.0114	0.0004339
MK_Filter15a_15	H2	δ1-symbiont	11	0.01234	0.0006882
MK_Filter17_52	H2	δ1-symbiont	1	0.0115	0.0006111
MK_Filter17_54	H2	δ1-symbiont	3	0.01437	0.0009802
MK_Filter17_54	H2	δ1-symbiont	4	0.01556	0.001299
MK_Filter17_56	H2	δ1-symbiont	1	0.01394	0.001189
MK_Filter17_56	H2	δ1-symbiont	2	0.019	0.001198
MK_Filter17_56	H2	δ1-symbiont	3	0.01369	0.000979
MK_Filter17_56	H2	δ1-symbiont	4	0.01473	0.001184
MK_Filter17_56	H2	δ1-symbiont	10	0.01506	0.0008115
MK_Filter17_56	H2	δ1-symbiont	11	0.01347	0.0007081
MK_Filter17_56	H2	δ1-symbiont	12	0.01648	0.001213
MK_Filter17_58	H2	δ1-symbiont	1	0.01546	0.0002603
MK_Filter17_58	H2	δ1-symbiont	7	0.0167	0.0002343
MK_Filter17_59	H2	δ1-symbiont	6	0.01487	0.0007601
MK_Filter17_61	H2	δ1-symbiont	10	0.01566	0.0004011
MK_Filter17_62	H2	δ1-symbiont	2	0.0148	0.0008499
MK_Filter17_62	H2	δ1-symbiont	5	0.01395	0.0007169
MK_Filter17_62	H2	δ1-symbiont	7	0.01181	0.0006846
MK_Filter17_62	H2	δ1-symbiont	8	0.007965	0.0007981
MK_Filter17_62	H2	δ1-symbiont	12	0.0174	0.000857
MK_Filter17_63	H2	δ1-symbiont	3	0.01682	0.0008695
MK_Filter17_63	H2	δ1-symbiont	5	0.01879	0.0009317
MK_Filter17_63	H2	δ1-symbiont	12	0.01574	0.0005263
MK_Filter4a_69	H2	δ1-symbiont	1	0.009632	0.0008534
MK_Filter4a_69	H2	δ1-symbiont	4	0.01455	0.0008229
MK_Filter4a_69	H2	δ1-symbiont	6	0.01124	0.0007085
MK_Filter4a_70	H2	δ1-symbiont	2	0.01073	0.0005727
MK_Filter4a_71	H2	δ1-symbiont	3	0.01272	0.0003849
MK_Filter4a_71	H2	δ1-symbiont	5	0.01475	0.0004005
MK_Filter4a_71	H2	δ1-symbiont	12	0.01035	0.0005407
MK_Filter15a_9	H2	δ4-symbiont	7	0.01015	0.0005089
MK_Filter15a_9	H2	δ4-symbiont	9	0.01391	0.0003885
MK_Filter15a_9	H2	δ4-symbiont	16	0.01229	0.000564
MK_Filter15a_11	H2	δ4-symbiont	2	0.009672	0.0006764
MK_Filter15a_11	H2	δ4-symbiont	9	0.01025	0.001491
MK_Filter15a_11	H2	δ4-symbiont	11	0.01032	0.0008488
MK_Filter15a_11	H2	δ4-symbiont	14	0.01144	0.0006037
MK_Filter15a_11	H2	δ4-symbiont	20	0.01069	0.0004242
MK_Filter15a_12	H2	δ4-symbiont	3	0.01171	0.001076
MK_Filter15a_12	H2	δ4-symbiont	5	0.01158	0.001506
MK_Filter15a_15	H2	δ4-symbiont	3	0.01078	0.0005257
MK_Filter15a_15	H2	δ4-symbiont	6	0.0108	0.0004702
MK_Filter15a_15	H2	δ4-symbiont	7	0.01095	0.0004034
MK_Filter17_56	H2	δ4-symbiont	7	0.01013	0.0008268
MK_Filter17_56	H2	δ4-symbiont	9	0.01064	0.0005242
MK_Filter17_58	H2	δ4-symbiont	6	0.01222	0.0003274
MK_Filter17_59	H2	δ4-symbiont	1	0.01112	0.001243
MK_Filter17_59	H2	δ4-symbiont	4	0.01059	0.001075
MK_Filter17_59	H2	δ4-symbiont	7	0.008415	0.001193
MK_Filter17_60	H2	δ4-symbiont	2	0.01133	0.0005142
MK_Filter17_60	H2	δ4-symbiont	3	0.009207	0.00052
MK_Filter17_60	H2	δ4-symbiont	4	0.01033	0.0006536
MK_Filter17_60	H2	δ4-symbiont	6	0.009773	0.0005719
MK_Filter17_61	H2	δ4-symbiont	1	0.0099	0.0008186
MK_Filter17_61	H2	δ4-symbiont	6	0.01404	0.0009985
MK_Filter17_61	H2	δ4-symbiont	7	0.01148	0.000682
MK_Filter17_61	H2	δ4-symbiont	8	0.01106	0.0005933
MK_Filter17_62	H2	δ4-symbiont	1	0.01019	0.0009965
MK_Filter17_62	H2	δ4-symbiont	4	0.008776	0.001382
MK_Filter17_62	H2	δ4-symbiont	6	0.00952	0.0008622
MK_Filter17_62	H2	δ4-symbiont	11	0.01009	0.0008032
MK_Filter17_63	H2	δ4-symbiont	1	0.01144	0.001275
MK_Filter4a_69	H2	δ4-symbiont	3	0.01033	0.001416
MK_Filter4a_69	H2	δ4-symbiont	7	0.01002	0.001413
MK_Filter4a_70	H2	δ4-symbiont	1	0.01055	0.001165
MK_Filter4a_71	H2	δ4-symbiont	7	0.01081	0.0006225
MK_Filter4a_71	H2	δ4-symbiont	9	0.01058	0.0006918
MK_Filter4a_71	H2	δ4-symbiont	10	0.009697	0.0008172
MK_Filter4a_71	H2	δ4-symbiont	13	0.009472	0.0009179
MK_Filter4a_71	H2	δ4-symbiont	14	0.01245	0.000825
MK_Filter15a_9	H2	Background	2	0.009842	0.0001746
MK_Filter15a_9	H2	Background	8	0.01013	0.0001126
MK_Filter15a_11	H2	Background	7	0.01003	0.0001033
MK_Filter15a_11	H2	Background	25	0.01029	0.0001028
MK_Filter15a_12	H2	Background	1	0.009569	0.0001796
MK_Filter15a_12	H2	Background	2	0.009699	0.0001914
MK_Filter15a_13	H2	Background	2	0.01002	0.0002843
MK_Filter15a_14	H2	Background	2	0.01016	9.198e-05
MK_Filter15a_15	H2	Background	4	0.009979	0.0001152
MK_Filter15a_15	H2	Background	8	0.01028	0.0001068
MK_Filter17_52	H2	Background	2	0.00974	0.0002164
MK_Filter17_52	H2	Background	5	0.009781	0.0001787
MK_Filter17_54	H2	Background	1	0.01003	0.00029
MK_Filter17_54	H2	Background	2	0.01039	0.0003977
MK_Filter17_56	H2	Background	6	0.01055	0.0003113
MK_Filter17_56	H2	Background	8	0.01033	0.0001533
MK_Filter17_58	H2	Background	2	0.01014	0.0001076
MK_Filter17_58	H2	Background	3	0.01036	0.0001304
MK_Filter17_59	H2	Background	2	0.0101	0.0001876
MK_Filter17_59	H2	Background	5	0.01012	0.0001982
MK_Filter17_60	H2	Background	1	0.01019	0.0001128
MK_Filter17_60	H2	Background	5	0.01035	0.0001662
MK_Filter17_61	H2	Background	2	0.009639	0.0001309
MK_Filter17_61	H2	Background	9	0.009929	0.0001351
MK_Filter17_62	H2	Background	3	0.008933	0.0001605
MK_Filter17_62	H2	Background	10	0.009245	0.0001977
MK_Filter17_63	H2	Background	2	0.01033	0.0001932
MK_Filter17_63	H2	Background	18	0.01035	0.0001561
MK_Filter4a_69	H2	Background	2	0.01032	0.0002392
MK_Filter4a_69	H2	Background	9	0.009965	0.0002248
MK_Filter4a_70	H2	Background	4	0.01016	0.0001999
MK_Filter4a_70	H2	Background	5	0.01015	0.0001248
MK_Filter4a_71	H2	Background	4	0.01026	8.487e-05
MK_Filter4a_71	H2	Background	11	0.01004	0.0001421
